# Supplementary material for: Molecular Survey on Porcine Parvoviruses (PPV1-7) and Their Association with Major Pathogens in Reproductive Failure Outbreaks in Northern Italy
Source: Viruses. 2024 Jan 21;16(1):157. doi: 10.3390/v16010157 (PMC10818816; doi:10.3390/v16010157)
Supplement: Supplementary file 1 [file viruses-16-00157-s001.zip › SupplementaryTables.xlsx]

## Sheet: Supplementary
TableS1: Absolute and relative number of PPV-positive farms in each province investigated.
Province	PPV1	PPV2	PPV3	PPV4	PPV5	PPV6	PPV7
Belluno	2 (100.0)	1 (50.0)	1 (50.0)	1 (50.0)	0 (0.0)	1 (50.0)	0 (0.0)
Bergamo	0 (0.0)	0 (0.0)	0 (0.0)	2 (22.2)	0 (0.0)	2 (22.2)	2 (22.2)
Biella	1 (50.0)	0 (0.0)	0 (0.0)	0 (0.0)	1 (50.0)	0 (0.0)	1 (50.0)
Brescia	18 (38.3)	0 (0.0)	2 (4.3)	8 (17.0)	17 (36.2)	17 (36.2)	7 (14.9)
Cremona	5 (29.4)	1 (5.9)	0 (0.0)	1 (5.9)	1 (5.9)	2 (11.8)	0 (0.0)
Cuneo	3 (50.0)	0 (0.0)	0 (0.0)	0 (0.0)	2 (33.3)	1 (16.7)	1 (16.7)
Forlì	0 (0.0)	0 (0.0)	0 (0.0)	0 (0.0)	1 (100.0)	1 (100.0)	0 (0.0)
Lodi	0 (0.0)	1 (50.0)	0 (0.0)	0 (0.0)	1 (50.0)	1 (50.0)	0 (0.0)
Mantova	3 (30.0)	0 (0.0)	0 (0.0)	0 (0.0)	3 (30.0)	1 (10.0)	3 (30.0)
Milano	3 (60.0)	0 (0.0)	0 (0.0)	0 (0.0)	1 (20.0)	0 (0.0)	1 (20.0)
Novara	0 (0.0)	0 (0.0)	0 (0.0)	0 (0.0)	0 (0.0)	0 (0.0)	0 (0.0)
Parma	0 (0.0)	0 (0.0)	0 (0.0)	0 (0.0)	0 (0.0)	0 (0.0)	0 (0.0)
Pavia	0 (0.0)	0 (0.0)	0 (0.0)	0 (0.0)	0 (0.0)	0 (0.0)	0 (0.0)
Piacenza	3 (25.0)	0 (0.0)	1 (8.3)	2 (16.7)	2 (16.7)	1 (8.3)	2 (16.7)
Pordenone	0 (0.0)	0 (0.0)	0 (0.0)	0 (0.0)	1 (100.0)	1 (100.0)	1 (100.0)
Rovigo	0 (0.0)	0 (0.0)	0 (0.0)	0 (0.0)	0 (0.0)	0 (0.0)	0 (0.0)
Treviso	0 (0.0)	0 (0.0)	0 (0.0)	0 (0.0)	0 (0.0)	0 (0.0)	0 (0.0)
Verona	1 (33.3)	0 (0.0)	0 (0.0)	0 (0.0)	0 (0.0)	0 (0.0)	0 (0.0)
Table S2: Absolute and relative frequencies of PPV positive farms in 2019 (n=44), 2020 (n=52), 2021 (n=57). The total frequency refers to 124 farms because farms sampled in multiple years were counted only once. Significant difference between years was found only for PPV1 between 2019 and both 2020 and 2021. The letters refer to the comparison between years within each PPV species.
Year	PPV1	PPV2	PPV3	PPV4	PPV5	PPV6	PPV7
	n (%)	n (%)	n (%)	n (%)	n (%)	n (%)	n (%)
2019	3 (6.8)a	2 (4.5)a	0 (0.0)a	6 (13.6)a	4 (9.1)a	8 (18.2)a	6 (13.6)a
2020	17 (32.7)b	0 (0.0)a	3 (5.8)a	3 (5.8)a	13 (25.0)a	10 (19.2)a	6 (11.5)a
2021	21 (36.8)b	1 (1.8)a	1 (1.8)a	7 (12.3)a	16 (28.1)a	10 (17.5)a	7 (12.3)a
Total	39 (31.5)	3 (2.4)	4 (3.2)	14 (11.3)	30 (24.2)	28 (22.6)	18 (14.5)
Table S3: Absolute and relative frequencies of positive farms for all tested conventional pathogens in 2019 (n=44), 2020 (n=52), 2021 (n=57). The total frequency refers to 124 farms since farms sampled in multiple years were counted only once. Significant difference between years was found only for PCV-3 between 2021 and both 2019 and 2020. The letters refer to the comparison between years within…
Year	PRRSV	PCV-2	PCV-3	Bacteriology*	L. interrogans	Chlamydia spp.
	n (%)	n (%)	n (%)	n (%)	n (%)	n (%)
2019	7 (15.9)a	13 (29.5)a	8 (18.2)a	11 (25.0)a	0 (0.0)a	3 (6.8)a
2020	14 (26.9)a	16 (30.8)a	5 (9.6)a	11 (21.2)a	4 (7.7)a	1 (1.9)a
2021	15 (26.3)a	12 (21.1)a	25 (43.9)b	11 (19.3)a	2 (3.5)a	4 (7.0)a
Total	31 (25.0)a	38 (30.6)a	38 (30.6)a	31 (25.0)a	6 (4.8)a	8 (6.5)a
*Bacteriology includes positivity for E. coli, S. suis, S. aureus, and S. pyogenes.
Table S4: Absolute and relative frequency of positive sows in 2019 (n=74), 2020 (n=87), 2021 (n=177) for each PPV species. The total frequency refers to 338 sows. Significant difference between years was found only for PPV1 between 2019 and both 2020 and 2021. The letters refer to the comparison between years within each PPV species.
Year	PPV1	PPV2	PPV3	PPV4	PPV5	PPV6	PPV7
	n (%)	n (%)	n (%)	n (%)	n (%)	n (%)	n (%)
2019	3 (4.1)a	2 (2.7)a	0 (0.0)a	6 (8.1)a	4 (5.4)a	8 (10.8)a	6 (8.1)a
2020	18 (20.7)b	0 (0.0)a	3 (3.4)a	3 (3.4)a	14 (16.1)a	10 (11.5)a	7 (8.0)a
2021	46 (26.0)b	1 (0.6)a	1 (0.6)a	6 (3.4)a	20 (11.3)a	13 (7.3)a	7 (4.0)a
Total	67 (19.8)	3 (0.9)	4 (1.2)	15 (4.4)	38 (11.2)	31 (9.2)	20 (5.9)
Table S5:
Complete matrix with single frequencies of coinfection between conventional pathogens and each PPVs in tested samples. Only the column of pure cases is indicative of a single agent detection. The sum of columns reporting the association with other pathogens does not equal the total number of cases, because they include single and multiple coinfections.
			Association with
Infective agent	Total cases	Pure cases	PPV1	PPV2	PPV3	PPV4	PPV5	PPV6	PPV7	Grouped PPV2-7	PRRSV	PCV-2	PCV-3	E. coli	S.suis	S. pyogenes	S. aureus	L. interrogans	Chlamydia spp.
	n (%)1	n (%)2	n (%)2	n (%)2	n (%)2	n (%)2	n (%)2	n (%)2	n (%)2	n (%)2	n (%)2	n (%)2	n (%)2	n (%)2	n (%)2	n (%)2	n (%)2	n (%)2	n (%)2
PPV1	67 (19.8)	33 (49.3)		0 (0.0)	1 (1.5)	4 (6.0)	6 (9.0)	3 (4.5)	6 (9.0)	16 (23.9)	6 (9.0)	7 (10.4)	17 (25.4)	4 (6.0)	4 (6.0)	0 (0.0)	1 (1.5)	2 (3.0)	1 (1.5)
PPV2	3 (0.9)	0 (0.0)	0 (0.0)		0 (0.0)	0 (0.0)	1 (33.3)	2 (66.7)	0 (0.0)	2 (66.7)	1 (33.3)	0 (0.0)	0 (0.0)	0 (0.0)	0 (0.0)	0 (0.0)	0 (0.0)	0 (0.0)	0 (0.0)
PPV3	4 (1.2)	0 (0.0)	1 (25.0)	0 (0.0)		1 (25.0)	1 (25.0)	1 (25.0)	1 (25.0)	2 (50.0)	1 (25.0)	2 (50.0)	1 (25.0)	1 (25.0)	0 (0.0)	0 (0.0)	0 (0.0)	0 (0.0)	0 (0.0)
PPV4	15 (4.4)	4 (26.7)	4 (26.7)	0 (0.0)	1 (6.7)		1 (6.7)	3 (20.0)	0 (0.0)	4 (26.7)	2 (13.3)	4 (26.7)	1 (6.7)	2 (13.3)	0 (0.0)	1 (6.7)	0 (0.0)	0 (0.0)	1 (6.7)
PPV5	38 (11.2)	11 (28.9)	6 (15.8)	1 (2.6)	1 (2.6)	1 (2.6)		9 (23.7)	4 (10.5)	11 (28.9)	5 (13.2)	8 (21.1)	7 (18.4)	1 (2.6)	3 (7.9)	0 (0.0)	0 (0.0)	2 (5.3)	0 (0.0)
PPV6	31 (9.2)	7 (22.6)	3 (9.7)	2 (6.5)	1 (3.2)	3 (9.7)	9 (29.0)		3 (9.7)	13 (41.9)	6 (19.4)	5 (16.1)	7 (22.6)	0 (0.0)	3 (9.7)	1 (3.2)	0 (0.0)	1 (3.2)	0 (0.0)
PPV7	20 (5.9)	7 (35.0)	6 (30.0)	0 (0.0)	1 (5.0)	0 (0.0)	4 (20.0)	3 (15.0)		5 (25.0)	2 (10.0)	5 (25.0)	3 (15.0)	2 (10.0)	1 (5.0)	0 (0.0)	0 (0.0)	0 (0.0)	0 (0.0)
Grouped PPV2-7	90 (26.6)	37 (41.1)	16 (17.8)	2 (2.2)	2 (2.2)	4 (4.4)	11 (12.2)	13 (14.4)	5 (5.6)		15 (16.7)	19 (21.1)	16 (17.8)	6 (6.7)	6 (6.7)	1 (1.1)	0 (0.0)	3 (3.3)	1 (1.1)
PRRSV	58 (17.2)	26 (44.8)	6 (10.3)	1 (1.7)	1 (1.7)	2 (3.4)	5 (8.6)	6 (10.3)	2 (3.4)	15 (25.9)		6 (10.3)	8 (13.8)	5 (8.6)	2 (3.4)	0 (0.0)	0 (0.0)	0 (0.0)	1 (1.7)
PCV-2	58 (17.2)	26 (44.8)	7 (12.1)	0 (0.0)	2 (3.4)	4 (6.9)	8 (13.8)	5 (8.6)	5 (8.6)	19 (32.8)	6 (10.3)		8 (13.8)	3 (5.2)	3 (5.2)	0 (0.0)	0 (0.0)	1 (1.7)	2 (3.4)
PCV-3	63 (18.6)	18 (28.6)	17 (27.0)	0 (0.0)	1 (1.6)	1 (1.6)	7 (11.1)	7 (11.1)	3 (4.8)	16 (25.4)	8 (12.7)	8 (12.7)		5 (7.9)	4 (6.3)	0 (0.0)	0 (0.0)	2 (3.2)	3 (4.8)
E. coli	22 (6.5)	6 (27.3)	4 (18.2)	0 (0.0)	1 (4.5)	2 (9.1)	1 (4.5)	0 (0.0)	2 (9.1)	6 (27.3)	5 (22.7)	3 (13.6)	5 (22.7)		3 (13.6)	0 (0.0)	0 (0.0)	1 (4.5)	1 (4.5)
S.suis	19 (5.6)	4 (21.1)	4 (21.1)	0 (0.0)	0 (0.0)	0 (0.0)	3 (15.8)	3 (15.8)	1 (5.3)	6 (31.6)	2 (10.5)	3 (15.8)	4 (21.1)	3 (15.8)		0 (0.0)	0 (0.0)	2 (10.5)	1 (5.3)
S. pyogenes	1 (0.3)	0 (0.0)	0 (0.0)	0 (0.0)	0 (0.0)	1 (100.0)	0 (0.0)	1 (100.0)	0 (0.0)	1 (100.0)	0 (0.0)	0 (0.0)	0 (0.0)	0 (0.0)	0 (0.0)		0 (0.0)	0 (0.0)	0 (0.0)
S. aureus	1 (0.3)	0 (0.0)	1 (100.0)	0 (0.0)	0 (0.0)	0 (0.0)	0 (0.0)	0 (0.0)	0 (0.0)	0 (0.0)	0 (0.0)	0 (0.0)	0 (0.0)	0 (0.0)	0 (0.0)	0 (0.0)		0 (0.0)	0 (0.0)
L. interrogans	6 (1.8)	1 (16.7)	2 (33.3)	0 (0.0)	0 (0.0)	0 (0.0)	2 (33.3)	1 (16.7)	0 (0.0)	3 (50.0)	0 (0.0)	1 (16.7)	2 (33.3)	1 (16.7)	2 (33.3)	0 (0.0)	0 (0.0)		0 (0.0)
Chlamydia spp.	12 (3.6)	6 (50.0)	1 (8.3)	0 (0.0)	0 (0.0)	1 (8.3)	0 (0.0)	0 (0.0)	0 (0.0)	1 (8.3)	1 (8.3)	2 (16.7)	3 (25.0)	1 (8.3)	1 (8.3)	0 (0.0)	0 (0.0)	0 (0.0)
1 = relative frequencies refer to the total number of tested sows (n=338); 2= relative frequencies of other column refer to total cases for that infective agent.
